# Supplementary material for: Active and dormant microorganisms on glacier surfaces
Source: Geobiology. 2022 Nov 30;21(2):244–61. doi: 10.1111/gbi.12535 (PMC10099831; doi:10.1111/gbi.12535)
Supplement: Supplementary file 2 — Table S1 [file GBI-21-244-s003.xlsx]

## Sheet: SupInfo_sequencing statisti
Sequencing statistics of analysed genes showing raw, quality filtered and denoised/chimera checked/contamination filtered sequences.
sample-id	Raw	Quality filtered	Denoised, Chimera checked.
IS19-13_16S	121159	93654	92287
IS19-14_16S	121078	92660	90253
MIT5_16S	91225	76828	75686
Field blank	161730	135388	7172
sample-id	input	filtered	denoised
IS19-13_18S	214676	190825	189750
IS19-14_18S	249726	221237	219750
MIT5_18S	109969	86116	85887
Field blank	59899	53177	22122
