# Supplementary material for: Active and dormant microorganisms on glacier surfaces
Source: Geobiology. 2022 Nov 30;21(2):244–61. doi: 10.1111/gbi.12535 (PMC10099831; doi:10.1111/gbi.12535)
Supplement: Supplementary file 3 — Table S2 [file GBI-21-244-s002.xlsx]

## Sheet: Species
ASV ID	IC19-13	IC19-14	MIT5
Acidobacteriota; Acidobacteriae; Acidobacteriae; Acidobacteriae; Paludibaculum	0	0.156098	0
Acidobacteriota; Acidobacteriae; Acidobacteriales; Acidobacteriaceae_(Subgroup_1); Granulicella	0.332587	0.135004	2.65672
Acidobacteriota; Acidobacteriae; Acidobacteriales; Acidobacteriaceae_(Subgroup_1); Granulicella; uncultured_Acidobacteria	0	0	2.10778
Acidobacteriota; Acidobacteriae; Acidobacteriales; Acidobacteriaceae_(Subgroup_1); uncultured	0	0.0232038	0
Acidobacteriota; Acidobacteriae; Bryobacterales; Bryobacteraceae; Bryobacter	0.00836698	0.208834	0
Acidobacteriota; Acidobacteriae; Bryobacterales; Bryobacteraceae; Bryobacter; Bryobacter_aggregatus	0	0.135004	0
Acidobacteriota; Acidobacteriae; Solibacterales; Solibacteraceae; Candidatus_Solibacter	0.0146422	0.0569548	0.6118
Acidobacteriota; Acidobacteriae; Solibacterales; Solibacteraceae; Candidatus_Solibacter; uncultured_bacterium	0	0	0.115236
Acidobacteriota; Acidobacteriae; Subgroup_2; Subgroup_2; Subgroup_2	0	0.147661	0
Acidobacteriota; Holophagae; Holophagales; Holophagaceae	0	0.172974	0
Acidobacteriota; Holophagae; Holophagales; Holophagaceae; Geothrix	0	0.362823	0
Acidobacteriota; Vicinamibacteria; Vicinamibacterales; uncultured; uncultured	0	0.0232038	0
Acidobacteriota; Vicinamibacteria; Vicinamibacterales; uncultured; uncultured; uncultured_bacterium	0	0.0232038	0
Actinomycetota; Acidimicrobiia; Microtrichales; Ilumatobacteraceae; CL500-29_marine_group; metagenome	0	0.105472	0
Actinomycetota; Acidimicrobiia; uncultured; uncultured; uncultured	0	0.0464076	0.140379
Actinomycetota; Actinomycetia	0.112954	0.0379699	0
Actinomycetota; Actinomycetia; Corynebacteriales; Nocardiaceae	2.66697	1.0505	1.99045
Actinomycetota; Actinomycetia; Frankiales; Nakamurellaceae; Nakamurella	1.01659	0.168755	0.155045
Actinomycetota; Actinomycetia; Frankiales; Sporichthyaceae	0	0.0400793	0
Actinomycetota; Actinomycetia; Frankiales; Sporichthyaceae; hgcI_clade; uncultured_actinobacterium	0	2.86251	0.299614
Actinomycetota; Actinomycetia; Frankiales; Sporichthyaceae; Sporichthyaceae; uncultured_bacterium	0	0.0400793	0
Actinomycetota; Actinomycetia; Frankiales; uncultured; uncultured	0.512477	0.128676	1.11255
Actinomycetota; Actinomycetia; Micrococcales; Cellulomonadaceae; Actinotalea	0	0.0232038	0
Actinomycetota; Actinomycetia; Micrococcales; Cellulomonadaceae; Cellulomonas	0	0.2236	0.0733322
Actinomycetota; Actinomycetia; Micrococcales; Intrasporangiaceae	0	0.0970341	0.270282
Actinomycetota; Actinomycetia; Micrococcales; Intrasporangiaceae; Oryzihumus	0	0.0527359	0
Actinomycetota; Actinomycetia; Micrococcales; Intrasporangiaceae; Oryzihumus; uncultured_bacterium	0.0292844	0.592752	1.22989
Actinomycetota; Actinomycetia; Micrococcales; Microbacteriaceae	3.6229	2.21069	14.2223
Actinomycetota; Actinomycetia; Pseudonocardiales; Pseudonocardiaceae; Pseudonocardia	0.0606606	0.0126566	0.0460945
Actinomycetota; Coriobacteriia; OPB41; OPB41; OPB41	0	0.0379699	0
Armatimonadota; Armatimonadia; Armatimonadales; Armatimonadales; Armatimonadales	0.330496	0.26368	1.7935
Armatimonadota; Armatimonadia; Armatimonadales; Armatimonadales; Armatimonadales; uncultured_bacterium	0	0.128676	0.0838082
Armatimonadota; Armatimonadia; Armatimonadales; Armatimonadales; Armatimonadales; uncultured_Chloroflexi	0	0	0.519611
Armatimonadota; Chthonomonadetes; Chthonomonadales; Chthonomonadaceae; Chthonomonas; uncultured_bacterium	0.0104587	0.314306	0.345709
Bacteroidota; Bacteroidia; Bacteroidales; Bacteroidetes_vadinHA17; Bacteroidetes_vadinHA17; uncultured_Sphingobacteriia	0	0.130785	0
Bacteroidota; Bacteroidia; Bacteroidales; Paludibacteraceae; Paludibacter	0	0.101253	0
Bacteroidota; Bacteroidia; Bacteroidales; Paludibacteraceae; Paludibacter; uncultured_bacterium	0	0.14977	0
Bacteroidota; Bacteroidia; Bacteroidales; Prolixibacteraceae; BSV13; uncultured_bacterium	0	0.0653926	0
Bacteroidota; Bacteroidia; Bacteroidales; Prolixibacteraceae; BSV13; uncultured_Bacteroidetes	0	0.0864869	0
Bacteroidota; Bacteroidia; Bacteroidales; Prolixibacteraceae; WCHB1-32	0	0.358604	0
Bacteroidota; Bacteroidia; Bacteroidales; Prolixibacteraceae; WCHB1-32; uncultured_bacterium	0	0.232038	0
Bacteroidota; Bacteroidia; Chitinophagales; Chitinophagaceae; Aurantisolimonas	0.0502019	0	0
Bacteroidota; Bacteroidia; Chitinophagales; Chitinophagaceae; Ferruginibacter	10.8875	7.56655	1.29065
Bacteroidota; Bacteroidia; Chitinophagales; Chitinophagaceae; Ferruginibacter; uncultured_bacterium	1.37428	4.30114	1.76416
Bacteroidota; Bacteroidia; Chitinophagales; Chitinophagaceae; Parasediminibacterium; uncultured_bacterium	0.00627523	0.417669	0
Bacteroidota; Bacteroidia; Chitinophagales; Chitinophagaceae; Sediminibacterium	0	0.0653926	0
Bacteroidota; Bacteroidia; Chitinophagales; Chitinophagaceae; uncultured; uncultured_Ferruginibacter	0.100404	0.0653926	0.0565706
Bacteroidota; Bacteroidia; Chitinophagales; Saprospiraceae; uncultured	0	1.86896	0.215806
Bacteroidota; Bacteroidia; Cytophagales; Cytophagaceae; Cytophaga	0	0.0548454	0
Bacteroidota; Bacteroidia; Cytophagales; Hymenobacteraceae; Hymenobacter	14.7175	5.14281	12.6718
Bacteroidota; Bacteroidia; Cytophagales; Hymenobacteraceae; Hymenobacter; Flexibacteraceae_bacterium	0	0.120238	0.333138
Bacteroidota; Bacteroidia; Cytophagales; Hymenobacteraceae; Hymenobacter; Hymenobacter_nivis	0	0	0.605515
Bacteroidota; Bacteroidia; Cytophagales; Hymenobacteraceae; Hymenobacter; Siccationidurans_antarcticus	0.0230092	0.0780492	0
Bacteroidota; Bacteroidia; Cytophagales; Hymenobacteraceae; Hymenobacter; uncultured_bacterium	0	0	0.0942843
Bacteroidota; Bacteroidia; Cytophagales; Hymenobacteraceae; Hymenobacter; uncultured_Bacteroidetes	0.386973	0.213053	2.36758
Bacteroidota; Bacteroidia; Cytophagales; Spirosomaceae; Arcicella	0.0125505	0.664473	0.0230473
Bacteroidota; Bacteroidia; Sphingobacteriales; env.OPS_17; env.OPS_17	0	0.0464076	0
Bacteroidota; Bacteroidia; Sphingobacteriales; FFCH9454; FFCH9454; metagenome	0.0334679	0.0928153	0
Bacteroidota; Bacteroidia; Sphingobacteriales; Lentimicrobiaceae	0	0.972451	0
Bacteroidota; Bacteroidia; Sphingobacteriales; Lentimicrobiaceae; Lentimicrobiaceae; uncultured_bacterium	0	0.0801586	0
Bacteroidota; Bacteroidia; Sphingobacteriales; Sphingobacteriaceae; Pedobacter	0.297028	0.153989	0.0293329
Bacteroidota; Bacteroidia; Sphingobacteriales; Sphingobacteriaceae; Pedobacter; Antarctic_bacterium	0.00418349	0.286884	0
Bacteroidota; Bacteroidia; Sphingobacteriales; Sphingobacteriaceae; Solitalea; uncultured_Bacteroidetes	8.63681	2.44273	9.33414
Bdellovibrionota; Bdellovibrionia; Bdellovibrionales; Bdellovibrionaceae; Bdellovibrio	0	0.202506	0
Bdellovibrionota; Bdellovibrionia; Bdellovibrionales; Bdellovibrionaceae; Bdellovibrio; uncultured_bacterium	0.0271927	0.0232038	0.0565706
Bdellovibrionota; Bdellovibrionia; Bdellovibrionales; Bdellovibrionaceae; Bdellovibrio; unidentified	0	0	0.0314281
Bdellovibrionota; Oligoflexia; 0319-6G20; 0319-6G20; 0319-6G20	0	0	0.0439993
Bdellovibrionota; Oligoflexia; 0319-6G20; 0319-6G20; 0319-6G20; uncultured_Bacteriovorax	0	0	0.169712
Bdellovibrionota; Oligoflexia; 0319-6G20; 0319-6G20; 0319-6G20; uncultured_gamma	0	0	0.0272377
Chloroflexi	0	0	0.0502849
Chloroflexi; Chloroflexia; Thermomicrobiales; JG30-KF-CM45; JG30-KF-CM45; uncultured_Chloroflexi	0	0.0253133	0.0272377
Cyanobacteria; Cyanobacteriia	0	0.0991436	0
Cyanobacteria; Cyanobacteriia; Leptolyngbyales; Leptolyngbyaceae; Chamaesiphon_PCC-7430	0	1.24035	0
Cyanobacteria; Cyanobacteriia; Leptolyngbyales; Leptolyngbyaceae; Chamaesiphon_PCC-7430; uncultured_bacterium	0	0.179302	0.0879987
Cyanobacteria; Cyanobacteriia; Leptolyngbyales; Leptolyngbyaceae; Leptolyngbyaceae; uncultured_bacterium	0	5.0057	0
Cyanobacteria; Cyanobacteriia; Leptolyngbyales; Leptolyngbyaceae; Phormidesmis_ANT.L52.6	0	0	2.19368
Cyanobacteria; Cyanobacteriia; Pseudanabaenales; Pseudanabaenaceae; Pseudanabaena_PCC-7429; uncultured_cyanobacterium	0	0	0.0649514
Cyanobacteria; Sericytochromatia; Sericytochromatia; Sericytochromatia; Sericytochromatia; uncultured_Halanaerobiaceae	0	0.0379699	0
Deinococcota; Deinococci; Deinococcales; Deinococcaceae; Deinococcus; uncultured_Deinococci	0.0209174	0.0611737	2.11616
Deinococcota; Deinococci; Deinococcales; Deinococcaceae; uncultured; uncultured_Thermus/Deinococcus	0	0.0506265	0
Desulfobacterota; Desulfuromonadia; Geobacterales; Geobacteraceae; Geobacter	0	0.288993	0
Bacillota; Clostridia; Clostridiales; Clostridiaceae	0	0	0.0419041
Bacillota; Clostridia; Clostridiales; Clostridiaceae; Clostridium_sensu_stricto_12; uncultured_Firmicutes	0	0	0.314281
Bacillota; Clostridia; Clostridiales; Clostridiaceae; Clostridium_sensu_stricto_13	0	0.0232038	0.492373
Bacillota; Clostridia; Clostridiales; Clostridiaceae; Clostridium_sensu_stricto_9	0	0.109691	0.0398089
Bacillota; Clostridia; Clostridiales; Clostridiaceae; Clostridium_sensu_stricto_9; uncultured_bacterium	0	0.0970341	0
Bacillota; Desulfitobacteriia; Desulfitobacteriales; Desulfitobacteriaceae; Desulfosporosinus	0	0.168755	0
Gemmatimonadota; Gemmatimonadetes; Gemmatimonadales; Gemmatimonadaceae	0.00418349	0.172974	0
Gemmatimonadota; Gemmatimonadetes; Gemmatimonadales; Gemmatimonadaceae; Gemmatimonas	0	0.407121	0.0859035
Gemmatimonadota; Gemmatimonadetes; Gemmatimonadales; Gemmatimonadaceae; Gemmatimonas; uncultured_bacterium	0	0.0253133	0
Gemmatimonadota; Gemmatimonadetes; Gemmatimonadales; Gemmatimonadaceae; uncultured	0	0.0274227	0
Myxococcota; Myxococcia; Myxococcales; Anaeromyxobacteraceae; Anaeromyxobacter	0	0.139223	0
Myxococcota; Myxococcia; Myxococcales; Anaeromyxobacteraceae; Anaeromyxobacter; uncultured_delta	0	0.0400793	0
Myxococcota; Myxococcia; Myxococcales; Myxococcaceae; P3OB-42; uncultured_bacterium	0	0	0.0272377
Myxococcota; Polyangia; Haliangiales; Haliangiaceae; Haliangium	0	0.326963	0.0398089
Myxococcota; Polyangia; Polyangiales; Phaselicystidaceae; Phaselicystis	0	0.0274227	0
Myxococcota; Polyangia; Polyangiales; Polyangiaceae; Pajaroellobacter	0	0.329072	0.136188
Myxococcota; Polyangia; Polyangiales; Polyangiaceae; Pajaroellobacter; uncultured_bacterium	0	0.166646	0.0754274
Patescibacteria; Berkelbacteria; Berkelbacteria; Berkelbacteria; Berkelbacteria; uncultured_bacterium	0	0	0.14876
Patescibacteria; Gracilibacteria; Gracilibacteria; Gracilibacteria; Gracilibacteria; uncultured_bacterium	0	0.0358604	0
Patescibacteria; Saccharimonadia; Saccharimonadales	0	0.18774	0.385518
Patescibacteria; Saccharimonadia; Saccharimonadales; LWQ8; LWQ8	0	0.0253133	0.136188
Patescibacteria; Saccharimonadia; Saccharimonadales; Saccharimonadales; Saccharimonadales	0.0104587	0.101253	0.0879987
Patescibacteria; Saccharimonadia; Saccharimonadales; Saccharimonadales; Saccharimonadales; uncultured_soil	0	0	0.0293329
Planctomycetota; Phycisphaerae; Tepidisphaerales; WD2101_soil_group; WD2101_soil_group; uncultured_bacterium	0	0.126566	0
Planctomycetota; Planctomycetes; Gemmatales; Gemmataceae; Fimbriiglobus	0	0.0822681	0
Planctomycetota; Planctomycetes; Gemmatales; Gemmataceae; Fimbriiglobus; uncultured_bacterium	0.00836698	0.0991436	0
Planctomycetota; Planctomycetes; Gemmatales; Gemmataceae; uncultured	0	0.0379699	0
Planctomycetota; Planctomycetes; Isosphaerales; Isosphaeraceae; Tundrisphaera	0.129688	0.164536	0.0565706
Planctomycetota; Planctomycetes; Isosphaerales; Isosphaeraceae; uncultured; uncultured_bacterium	0.0481101	0.0253133	0
Pseudomonadota; Alphaproteobacteria; Acetobacterales; Acetobacteraceae	0.188257	0	0.565706
Pseudomonadota; Alphaproteobacteria; Acetobacterales; Acetobacteraceae; Acidiphilium	0.0564771	0.329072	4.44812
Pseudomonadota; Alphaproteobacteria; Acetobacterales; Acetobacteraceae; Acidiphilium; metagenome	0	0	0.414851
Pseudomonadota; Alphaproteobacteria; Acetobacterales; Acetobacteraceae; Rhodovastum; uncultured_bacterium	1.88675	1.99764	0.0523802
Pseudomonadota; Alphaproteobacteria; Acetobacterales; Acetobacteraceae; uncultured	12.5233	8.1593	1.85216
Pseudomonadota; Alphaproteobacteria; Caulobacterales; Caulobacteraceae; uncultured	0.0146422	0.0210944	0
Pseudomonadota; Alphaproteobacteria; Reyranellales; Reyranellaceae; Reyranella; metagenome	0	0.0885964	0
Pseudomonadota; Alphaproteobacteria; Rhizobiales; Beijerinckiaceae	0	0.0464076	0
Pseudomonadota; Alphaproteobacteria; Rhizobiales; Beijerinckiaceae; alphaI_cluster; uncultured_Alphaproteobacteria	0	0.485171	0.0502849
Pseudomonadota; Alphaproteobacteria; Rhizobiales; Xanthobacteraceae	0	0.0464076	0.0209521
Pseudomonadota; Alphaproteobacteria; Rhizobiales; Xanthobacteraceae; Tardiphaga	0.112954	0.0527359	0
Pseudomonadota; Alphaproteobacteria; Rickettsiales; Rickettsiaceae	0.0209174	0	0
Pseudomonadota; Alphaproteobacteria; Rickettsiales; Rickettsiaceae; Candidatus_Megaira	0	0.0274227	0
Pseudomonadota; Alphaproteobacteria; Rickettsiales; Rickettsiaceae; Rickettsia	0	0	0.0230473
Pseudomonadota; Alphaproteobacteria; Sphingomonadales; Sphingomonadaceae; Novosphingobium	0.0564771	0.14977	1.25084
Pseudomonadota; Alphaproteobacteria; Sphingomonadales; Sphingomonadaceae; Parablastomonas; uncultured_bacterium	0	0.345948	0
Pseudomonadota; Alphaproteobacteria; Sphingomonadales; Sphingomonadaceae; Polymorphobacter	0	0.130785	0.278662
Pseudomonadota; Alphaproteobacteria; Sphingomonadales; Sphingomonadaceae; Polymorphobacter; uncultured_bacterium	0.0355596	0	1.73274
Pseudomonadota; Alphaproteobacteria; Sphingomonadales; Sphingomonadaceae; Rhizorhapis	0.274018	0.550563	0.890463
Pseudomonadota; Alphaproteobacteria; Sphingomonadales; Sphingomonadaceae; Sphingomonas	0.0543853	0.717209	0.349899
Pseudomonadota; Gammaproteobacteria; Burkholderiales; A21b; A21b	0	0.0232038	0
Pseudomonadota; Gammaproteobacteria; Burkholderiales; Burkholderiaceae; Limnobacter	0	0.122347	0
Pseudomonadota; Gammaproteobacteria; Burkholderiales; Comamonadaceae	0.0355596	0.93659	0.706084
Pseudomonadota; Gammaproteobacteria; Burkholderiales; Comamonadaceae; Delftia	0.0502019	0	0
Pseudomonadota; Gammaproteobacteria; Burkholderiales; Comamonadaceae; Paucibacter	0	0.297431	0
Pseudomonadota; Gammaproteobacteria; Burkholderiales; Comamonadaceae; Polaromonas	30.2529	9.63169	1.03503
Pseudomonadota; Gammaproteobacteria; Burkholderiales; Comamonadaceae; Rhizobacter	1.61901	3.9341	0.40228
Pseudomonadota; Gammaproteobacteria; Burkholderiales; Comamonadaceae; Rhizobacter; uncultured_Comamonadaceae	0.0920367	0.202506	0.282853
Pseudomonadota; Gammaproteobacteria; Burkholderiales; Comamonadaceae; Rhodoferax	0.240551	1.86263	0.0335233
Pseudomonadota; Gammaproteobacteria; Burkholderiales; Comamonadaceae; Variovorax	0.213358	0.145551	0.699799
Pseudomonadota; Gammaproteobacteria; Burkholderiales; Methylophilaceae; Methylotenera	3.02885	1.05683	0
Pseudomonadota; Gammaproteobacteria; Burkholderiales; Methylophilaceae; Methylotenera; uncultured_bacterium	0	3.96996	0
Pseudomonadota; Gammaproteobacteria; Burkholderiales; Nitrosomonadaceae; Ellin6067	0.0606606	8.92925	0.55942
Pseudomonadota; Gammaproteobacteria; Burkholderiales; Nitrosomonadaceae; MND1; metagenome	0	0.0506265	0
Pseudomonadota; Gammaproteobacteria; Burkholderiales; Oxalobacteraceae	0.619156	3.03759	0.785702
Pseudomonadota; Gammaproteobacteria; Burkholderiales; Oxalobacteraceae; [Aquaspirillum]_arcticum_group; Actimicrobium_sp.	2.17541	4.43193	0
Pseudomonadota; Gammaproteobacteria; Burkholderiales; Oxalobacteraceae; [Aquaspirillum]_arcticum_group; uncultured_bacterium	0	0.253133	0
Pseudomonadota; Gammaproteobacteria; Burkholderiales; Oxalobacteraceae; Actimicrobium	0	0.253133	0.0460945
Pseudomonadota; Gammaproteobacteria; Burkholderiales; Oxalobacteraceae; Actimicrobium; uncultured_bacterium	0	0.0864869	0
Pseudomonadota; Gammaproteobacteria; Burkholderiales; Oxalobacteraceae; Undibacterium	0	0.0400793	0
Pseudomonadota; Gammaproteobacteria; Burkholderiales; Oxalobacteraceae; Undibacterium; Oxalobacteraceae_bacterium	0	0.0822681	0
Pseudomonadota; Gammaproteobacteria; Burkholderiales; Rhodocyclaceae; Candidatus_Accumulibacter	0	0.033751	0
Pseudomonadota; Gammaproteobacteria; Burkholderiales; Rhodocyclaceae; Propionivibrio	0	0.0295321	0
Pseudomonadota; Gammaproteobacteria; Burkholderiales; SC-I-84; SC-I-84	0	0.0210944	0
Pseudomonadota; Gammaproteobacteria; Burkholderiales; Sutterellaceae; AAP99; uncultured_bacterium	0	0.219382	0
Pseudomonadota; Gammaproteobacteria; Burkholderiales; TRA3-20; TRA3-20	0	0.0421888	0
Pseudomonadota; Gammaproteobacteria; WD260; WD260; WD260; uncultured_bacterium	0.0397431	0.0569548	0
Pseudomonadota; Gammaproteobacteria; Xanthomonadales; Rhodanobacteraceae; Dokdonella	0	0.0506265	0
Pseudomonadota; Gammaproteobacteria; Xanthomonadales; Rhodanobacteraceae; Rhodanobacter	0.656808	0.972451	2.2733
Pseudomonadota; Gammaproteobacteria; Xanthomonadales; Xanthomonadaceae; uncultured; uncultured_proteobacterium	0	0.0696114	0
Verrucomicrobiota; Verrucomicrobiae; Pedosphaerales; Pedosphaeraceae; uncultured	0	0.0801586	0
WPS-2; WPS-2; WPS-2; WPS-2; WPS-2; metagenome	0	0.0843775	0.0502849
WPS-2; WPS-2; WPS-2; WPS-2; WPS-2; uncultured_bacterium	0	0.0210944	0.456755
WPS-2; WPS-2; WPS-2; WPS-2; WPS-2; uncultured_forest	0.194532	0.0210944	17.2121
