# Supplementary material for: Active and dormant microorganisms on glacier surfaces
Source: Geobiology. 2022 Nov 30;21(2):244–61. doi: 10.1111/gbi.12535 (PMC10099831; doi:10.1111/gbi.12535)
Supplement: Supplementary file 4 — Table S3 [file GBI-21-244-s001.xlsx]

## Sheet: Sheet1
ASV	Manual BLAST	IC19-13	IC19-14	MIT5
Amoebozoa; Tubulinea; Euamoebida; Euamoebida; BOLA868; uncultured_eukaryote		0	0.402962	0
Aphelidea; Aphelidea; Aphelidea; Aphelidea; Paraphelidium; uncultured_eukaryote		0	0.0873892	0
Aphelidea; Aphelidea; Aphelidea; Aphelidea; Paraphelidium; uncultured_eukaryote		0	0	0.0386305
Arthropoda; Insecta; Diptera; Diptera; Diptera		0.0290722	0	0
Ascomycota		0	0	4.77691
Ascomycota		0	0.0267023	0
Ascomycota		0.0133248	0.00485496	0
Ascomycota		0.0084794	0.00364122	0
Ascomycota; Dothideomycetes		0.0436083	0.0534045	0
Ascomycota; Dothideomycetes		0.0351289	0.0303435	0
Ascomycota; Dothideomycetes		0.0278609	0	0
Ascomycota; Dothideomycetes; Capnodiales; Cladosporiaceae; Cladosporium		0.317372	0.27916	0
Ascomycota; Dothideomycetes; Pleosporales		0.0726806	0.032771	0
Ascomycota; Dothideomycetes; Pleosporales		0.0520877	0.0424809	0
Ascomycota; Dothideomycetes; Pleosporales		0.042397	0.0303435	0
Ascomycota; Dothideomycetes; Pleosporales		0.0266495	0.027916	0
Ascomycota; Dothideomycetes; Pleosporales		0.0278609	0.0133511	0
Ascomycota; Dothideomycetes; Pleosporales		0.0084794	0.0060687	0
Ascomycota; Dothideomycetes; Pleosporales		0	0.0121374	0
Ascomycota; Dothideomycetes; Pleosporales; Pleosporaceae		0.331908	0.28887	0
Ascomycota; Dothideomycetes; Pleosporales; Pleosporaceae		0.0205928	0.00485496	0
Ascomycota; Dothideomycetes; Pleosporales; Sporormiaceae; Preussia; Preussia_lignicola		0.0872167	0.0679694	0
Ascomycota; Dothideomycetes; Venturiales; Venturiaceae; Venturia; Venturia_inaequalis		0.0654125	0.0315572	0
Ascomycota; Lecanoromycetes		0.077526	0.0679694	0
Ascomycota; Lecanoromycetes		0.0193815	0	0
Ascomycota; Lecanoromycetes; Lecanorales		0.0508764	0.0194198	0
Ascomycota; Leotiomycetes		0.0254382	0	0
Ascomycota; Leotiomycetes		0	0.0133511	0
Ascomycota; Leotiomycetes; Helotiales		0.0799486	0.0461221	0
Ascomycota; Leotiomycetes; Helotiales		0.0218042	0.0388397	0
Ascomycota; Leotiomycetes; Helotiales		0.0193815	0.00728244	0
Ascomycota; Leotiomycetes; Helotiales; Incertae_Sedis; Phialocephala; fungal_sp.		0.088428	0.0436946	0
Ascomycota; Leotiomycetes; Helotiales; Incertae_Sedis; Phialocephala; fungal_sp.		0	0	0.0241441
Ascomycota; Leotiomycetes; Rhytismatales; Rhytismataceae		0.00726806	0.0133511	0
Ascomycota; Leotiomycetes; Thelebolales; Thelebolaceae; Thelebolus; Thelebolus_stercoreus		0	0.0145649	0
Ascomycota; Sordariomycetes; Diaporthales; Gnomoniaceae; Cryptosporella; Cryptosporella_hypodermia		0.0278609	0.0473358	0
Ascomycota; Sordariomycetes; Xylariales; Apiosporaceae; Arthrinium		0.0290722	0.00970992	0
Basidiomycota		0.088428	0.134725	0
Basidiomycota		0.0169588	0.00242748	0
Basidiomycota; Agaricomycetes; Agaricales		0.0411857	0.0546183	0
Basidiomycota; Agaricomycetes; Agaricales		0.0121134	0.0182061	0
Basidiomycota; Agaricomycetes; Agaricales; Agaricales; Stropharia		0.0205928	0.0109237	0
Basidiomycota; Microbotryomycetes		5.04282	1.51596	0.963349
Basidiomycota; Microbotryomycetes		4.93865	1.57058	0
Basidiomycota; Microbotryomycetes		0.119923	0.733099	0.4189
Basidiomycota; Microbotryomycetes		0.780105	0.252458	0.0760539
Basidiomycota; Microbotryomycetes		0	0.0230611	0.768989
Basidiomycota; Microbotryomycetes		0.147784	0.0983129	0
Basidiomycota; Microbotryomycetes		0.140516	0.0983129	0
Basidiomycota; Microbotryomycetes		0	0	0.230576
Basidiomycota; Microbotryomycetes		0.0302836	0.169924	0
Basidiomycota; Microbotryomycetes		0.0266495	0.13958	0
Basidiomycota; Microbotryomycetes		0.0557218	0.0679694	0
Basidiomycota; Microbotryomycetes		0	0.0388397	0
Basidiomycota; Microbotryomycetes		0.0133248	0.00849618	0
Basidiomycota; Microbotryomycetes		0.0181701	0	0
Basidiomycota; Microbotryomycetes; Incertae_Sedis; Chrysozymaceae		4.96166	1.86795	3.91014
Basidiomycota; Microbotryomycetes; Incertae_Sedis; Chrysozymaceae		0	0	0.467188
Basidiomycota; Microbotryomycetes; Kriegeriales; Camptobasidiaceae; Camptobasidium		0.29799	0.754946	2.7138
Basidiomycota; Microbotryomycetes; Kriegeriales; Kriegeriaceae; Phenoliferia		0.133248	0.0182061	0.187117
Basidiomycota; Pucciniomycetes; Pucciniales; Melampsoraceae; Melampsora; Melampsora_larici-populina		0.0109021	0.00970992	0
Basidiomycota; Tremellomycetes; Cystofilobasidiales; Mrakiaceae		0	0	0.0132793
Basidiomycota; Ustilaginomycetes; Ustilaginales; Anthracoideaceae; Anthracoidea; Anthracoidea_karii		0.0121134	0.0109237	0
Cercozoa		0.118712	0.055832	0.0350089
Cercozoa		0.208351	0	0
Cercozoa		0.130825	0.0521908	0.00845043
Cercozoa		0	0	0.146072
Cercozoa		0.0581445	0	0
Cercozoa		0.038763	0.0157786	0
Cercozoa		0.0436083	0	0
Cercozoa		0	0.0376259	0
Cercozoa		0	0.0182061	0.0132793
Cercozoa		0.0242269	0.00364122	0
Cercozoa		0	0.0254885	0
Cercozoa		0.0242269	0	0
Cercozoa		0.0157475	0	0
Cercozoa		0.0084794	0.00364122	0
Cercozoa; Cercomonadidae; Cercomonadidae; Cercomonadidae		0.0230155	0	0
Cercozoa; Cercomonadidae; Cercomonadidae; Cercomonadidae; Cercomonas		0	0.0291297	0
Cercozoa; Cercomonadidae; Cercomonadidae; Cercomonadidae; Cercomonas; metagenome		0	0.0218473	0
Cercozoa; Glissomonadida; Glissomonadida; Glissomonadida		0.365826	3.38148	0.86798
Cercozoa; Glissomonadida; Glissomonadida; Glissomonadida		0	0.591091	0
Cercozoa; Glissomonadida; Glissomonadida; Glissomonadida		0	0.585022	0
Cercozoa; Glissomonadida; Glissomonadida; Glissomonadida		0.042397	0.105595	0
Cercozoa; Glissomonadida; Glissomonadida; Glissomonadida		0.119923	0	0
Cercozoa; Glissomonadida; Glissomonadida; Glissomonadida		0.0327063	0	0
Cercozoa; Glissomonadida; Glissomonadida; Glissomonadida		0	0.0254885	0
Cercozoa; Glissomonadida; Glissomonadida; Glissomonadida; Allantion; uncultured_Thaumatomonadida		0	0.0194198	0.0736395
Cercozoa; Glissomonadida; Glissomonadida; Glissomonadida; Glissomonadida		0	0.0194198	0
Cercozoa; Glissomonadida; Glissomonadida; Glissomonadida; Heteromita		0.466367	0.143221	0.759332
Cercozoa; Glissomonadida; Glissomonadida; Glissomonadida; Heteromita		0.00969074	0.910305	0
Cercozoa; Glissomonadida; Glissomonadida; Glissomonadida; Heteromita		0	0.366549	0
Cercozoa; Glissomonadida; Glissomonadida; Glissomonadida; Heteromita		0	0.354412	0
Cercozoa; Glissomonadida; Glissomonadida; Glissomonadida; Heteromita		0	0.286443	0.0458738
Cercozoa; Glissomonadida; Glissomonadida; Glissomonadida; Heteromita		0.163531	0.13958	0.0193153
Cercozoa; Glissomonadida; Glissomonadida; Glissomonadida; Heteromita		0	0.305862	0
Cercozoa; Glissomonadida; Glissomonadida; Glissomonadida; Heteromita		0	0.0740381	0.219711
Cercozoa; Glissomonadida; Glissomonadida; Glissomonadida; Heteromita		0.0109021	0.224542	0.0494954
Cercozoa; Glissomonadida; Glissomonadida; Glissomonadida; Heteromita		0.046031	0.218473	0
Cercozoa; Glissomonadida; Glissomonadida; Glissomonadida; Heteromita		0.121134	0.0983129	0.0398378
Cercozoa; Glissomonadida; Glissomonadida; Glissomonadida; Heteromita		0.211985	0	0.0434594
Cercozoa; Glissomonadida; Glissomonadida; Glissomonadida; Heteromita		0.0738919	0.166282	0
Cercozoa; Glissomonadida; Glissomonadida; Glissomonadida; Heteromita		0.0593558	0.135939	0.0193153
Cercozoa; Glissomonadida; Glissomonadida; Glissomonadida; Heteromita		0	0.208763	0
Cercozoa; Glissomonadida; Glissomonadida; Glissomonadida; Heteromita		0	0.205122	0
Cercozoa; Glissomonadida; Glissomonadida; Glissomonadida; Heteromita		0.163531	0.0206336	0
Cercozoa; Glissomonadida; Glissomonadida; Glissomonadida; Heteromita		0	0	0.178666
Cercozoa; Glissomonadida; Glissomonadida; Glissomonadida; Heteromita		0.0230155	0.156572	0
Cercozoa; Glissomonadida; Glissomonadida; Glissomonadida; Heteromita		0.0133248	0.135939	0
Cercozoa; Glissomonadida; Glissomonadida; Glissomonadida; Heteromita		0.129614	0.00970992	0
Cercozoa; Glissomonadida; Glissomonadida; Glissomonadida; Heteromita		0	0.0400534	0.0917475
Cercozoa; Glissomonadida; Glissomonadida; Glissomonadida; Heteromita		0.0835827	0.0461221	0
Cercozoa; Glissomonadida; Glissomonadida; Glissomonadida; Heteromita		0.0666239	0.0521908	0
Cercozoa; Glissomonadida; Glissomonadida; Glissomonadida; Heteromita		0	0	0.115892
Cercozoa; Glissomonadida; Glissomonadida; Glissomonadida; Heteromita		0.0169588	0.0970992	0
Cercozoa; Glissomonadida; Glissomonadida; Glissomonadida; Heteromita		0	0.109237	0
Cercozoa; Glissomonadida; Glissomonadida; Glissomonadida; Heteromita		0.0242269	0.0388397	0.0446666
Cercozoa; Glissomonadida; Glissomonadida; Glissomonadida; Heteromita		0.0605672	0.0449084	0
Cercozoa; Glissomonadida; Glissomonadida; Glissomonadida; Heteromita		0.046031	0.0546183	0
Cercozoa; Glissomonadida; Glissomonadida; Glissomonadida; Heteromita		0.0860054	0.0133511	0
Cercozoa; Glissomonadida; Glissomonadida; Glissomonadida; Heteromita		0.084794	0.0121374	0
Cercozoa; Glissomonadida; Glissomonadida; Glissomonadida; Heteromita		0	0.0934579	0
Cercozoa; Glissomonadida; Glissomonadida; Glissomonadida; Heteromita		0	0.0242748	0.065189
Cercozoa; Glissomonadida; Glissomonadida; Glissomonadida; Heteromita		0	0	0.0893331
Cercozoa; Glissomonadida; Glissomonadida; Glissomonadida; Heteromita		0.0351289	0.0546183	0
Cercozoa; Glissomonadida; Glissomonadida; Glissomonadida; Heteromita		0.0436083	0.0449084	0
Cercozoa; Glissomonadida; Glissomonadida; Glissomonadida; Heteromita		0	0.0873892	0
Cercozoa; Glissomonadida; Glissomonadida; Glissomonadida; Heteromita		0	0.0861755	0
Cercozoa; Glissomonadida; Glissomonadida; Glissomonadida; Heteromita		0	0.0825343	0
Cercozoa; Glissomonadida; Glissomonadida; Glissomonadida; Heteromita		0.0484537	0.0242748	0
Cercozoa; Glissomonadida; Glissomonadida; Glissomonadida; Heteromita		0.0254382	0.0436946	0
Cercozoa; Glissomonadida; Glissomonadida; Glissomonadida; Heteromita		0	0.060687	0
Cercozoa; Glissomonadida; Glissomonadida; Glissomonadida; Heteromita		0	0.0521908	0
Cercozoa; Glissomonadida; Glissomonadida; Glissomonadida; Heteromita		0	0	0.0519098
Cercozoa; Glissomonadida; Glissomonadida; Glissomonadida; Heteromita		0.0339176	0.0145649	0
Cercozoa; Glissomonadida; Glissomonadida; Glissomonadida; Heteromita		0.0181701	0.0267023	0
Cercozoa; Glissomonadida; Glissomonadida; Glissomonadida; Heteromita		0	0.0436946	0
Cercozoa; Glissomonadida; Glissomonadida; Glissomonadida; Heteromita		0.0145361	0.0291297	0
Cercozoa; Glissomonadida; Glissomonadida; Glissomonadida; Heteromita		0.0302836	0.0133511	0
Cercozoa; Glissomonadida; Glissomonadida; Glissomonadida; Heteromita		0	0.0424809	0
Cercozoa; Glissomonadida; Glissomonadida; Glissomonadida; Heteromita		0	0.0194198	0.0205225
Cercozoa; Glissomonadida; Glissomonadida; Glissomonadida; Heteromita		0.0375516	0	0
Cercozoa; Glissomonadida; Glissomonadida; Glissomonadida; Heteromita		0	0.0351984	0
Cercozoa; Glissomonadida; Glissomonadida; Glissomonadida; Heteromita		0	0.0194198	0.0156937
Cercozoa; Glissomonadida; Glissomonadida; Glissomonadida; Heteromita		0.0327063	0	0
Cercozoa; Glissomonadida; Glissomonadida; Glissomonadida; Heteromita		0.0327063	0	0
Cercozoa; Glissomonadida; Glissomonadida; Glissomonadida; Heteromita		0.0109021	0.0218473	0
Cercozoa; Glissomonadida; Glissomonadida; Glissomonadida; Heteromita		0.0193815	0.0121374	0
Cercozoa; Glissomonadida; Glissomonadida; Glissomonadida; Heteromita		0	0.0315572	0
Cercozoa; Glissomonadida; Glissomonadida; Glissomonadida; Heteromita		0	0.0303435	0
Cercozoa; Glissomonadida; Glissomonadida; Glissomonadida; Heteromita		0.0266495	0	0
Cercozoa; Glissomonadida; Glissomonadida; Glissomonadida; Heteromita		0	0.0254885	0
Cercozoa; Glissomonadida; Glissomonadida; Glissomonadida; Heteromita		0.0133248	0.0121374	0
Cercozoa; Glissomonadida; Glissomonadida; Glissomonadida; Heteromita		0	0.0242748	0
Cercozoa; Glissomonadida; Glissomonadida; Glissomonadida; Heteromita		0.0230155	0	0
Cercozoa; Glissomonadida; Glissomonadida; Glissomonadida; Heteromita		0	0.0218473	0
Cercozoa; Glissomonadida; Glissomonadida; Glissomonadida; Heteromita		0	0.0218473	0
Cercozoa; Glissomonadida; Glissomonadida; Glissomonadida; Heteromita		0.0205928	0	0
Cercozoa; Glissomonadida; Glissomonadida; Glissomonadida; Heteromita		0	0	0.0205225
Cercozoa; Glissomonadida; Glissomonadida; Glissomonadida; Heteromita		0.0205928	0	0
Cercozoa; Glissomonadida; Glissomonadida; Glissomonadida; Heteromita		0	0.0206336	0
Cercozoa; Glissomonadida; Glissomonadida; Glissomonadida; Heteromita		0.0205928	0	0
Cercozoa; Glissomonadida; Glissomonadida; Glissomonadida; Heteromita		0.0181701	0	0
Cercozoa; Glissomonadida; Glissomonadida; Glissomonadida; Heteromita		0	0.0169924	0
Cercozoa; Glissomonadida; Glissomonadida; Glissomonadida; Heteromita		0.0109021	0.0060687	0
Cercozoa; Glissomonadida; Glissomonadida; Glissomonadida; Heteromita		0	0.0169924	0
Cercozoa; Glissomonadida; Glissomonadida; Glissomonadida; Heteromita		0.00363403	0.0121374	0
Cercozoa; Glissomonadida; Glissomonadida; Glissomonadida; Heteromita		0	0.0157786	0
Cercozoa; Glissomonadida; Glissomonadida; Glissomonadida; Heteromita		0.0157475	0	0
Cercozoa; Glissomonadida; Glissomonadida; Glissomonadida; Heteromita		0.0157475	0	0
Cercozoa; Glissomonadida; Glissomonadida; Glissomonadida; Heteromita		0.00484537	0.0109237	0
Cercozoa; Glissomonadida; Glissomonadida; Glissomonadida; Heteromita		0	0.0145649	0
Cercozoa; Glissomonadida; Glissomonadida; Glissomonadida; Heteromita		0.00969074	0.00485496	0
Cercozoa; Glissomonadida; Glissomonadida; Glissomonadida; Heteromita		0	0	0.0144865
Cercozoa; Glissomonadida; Glissomonadida; Glissomonadida; Heteromita		0.0133248	0	0
Cercozoa; Glissomonadida; Glissomonadida; Glissomonadida; Heteromita		0.0133248	0	0
Cercozoa; Glissomonadida; Glissomonadida; Glissomonadida; Heteromita		0	0.0133511	0
Cercozoa; Glissomonadida; Glissomonadida; Glissomonadida; Heteromita		0.0121134	0	0
Cercozoa; Glissomonadida; Glissomonadida; Glissomonadida; Heteromita		0.0121134	0	0
Cercozoa; Glissomonadida; Glissomonadida; Glissomonadida; Heteromita		0	0.0121374	0
Cercozoa; Glissomonadida; Glissomonadida; Glissomonadida; Heteromita		0	0.0121374	0
Cercozoa; Glissomonadida; Glissomonadida; Glissomonadida; Heteromita		0	0	0.00965764
Cercozoa; Glissomonadida; Glissomonadida; Glissomonadida; Heteromita; Heteromita_globosa		0	0.0230611	0
Cercozoa; Glissomonadida; Glissomonadida; Glissomonadida; Heteromita; uncultured_Cercozoa		0.211985	0.824129	0
Cercozoa; Glissomonadida; Glissomonadida; Glissomonadida; Heteromita; uncultured_Cercozoa		0	0.729457	0
Cercozoa; Glissomonadida; Glissomonadida; Glissomonadida; Heteromita; uncultured_Cercozoa		0.208351	0.322855	0
Cercozoa; Glissomonadida; Glissomonadida; Glissomonadida; Heteromita; uncultured_Cercozoa		0.213196	0.286443	0
Cercozoa; Glissomonadida; Glissomonadida; Glissomonadida; Heteromita; uncultured_Cercozoa		0.205928	0.0958854	0.0555314
Cercozoa; Glissomonadida; Glissomonadida; Glissomonadida; Heteromita; uncultured_Cercozoa		0	0.0473358	0.0277657
Cercozoa; Glissomonadida; Glissomonadida; Glissomonadida; Heteromita; uncultured_Cercozoa		0	0.0461221	0
Cercozoa; Glissomonadida; Glissomonadida; Glissomonadida; Heteromita; uncultured_Cercozoa		0	0.0242748	0
Cercozoa; Glissomonadida; Glissomonadida; Glissomonadida; Heteromita; uncultured_Cercozoa		0.0121134	0	0
Cercozoa; Glissomonadida; Glissomonadida; Glissomonadida; uncultured		0	0.0145649	0
Cercozoa; Glissomonadida; Glissomonadida; Glissomonadida; uncultured; metagenome		0.0181701	0	0
Cercozoa; Imbricatea; Imbricatea; Thaumatomonadida; Gyromitus		0.0545104	0.00242748	0
Cercozoa; Incertae_Sedis; Incertae_Sedis; Incertae_Sedis; Gymnophrys		0	0.0631145	0
Cercozoa; Incertae_Sedis; Incertae_Sedis; Incertae_Sedis; Gymnophrys; Cercomonas_celer		0	0	0.134
Cercozoa; Thecofilosea		0	0	0.105027
Cercozoa; Thecofilosea; Thecofilosea; Thecofilosea; Thecofilosea		0.0266495	0.230611	0.218504
Cercozoa; Thecofilosea; Thecofilosea; Thecofilosea; Thecofilosea		0	0.0691832	0.0181081
Cercozoa; Thecofilosea; Thecofilosea; Thecofilosea; Thecofilosea		0	0.0509771	0
Cercozoa; Thecofilosea; Thecofilosea; Thecofilosea; Thecofilosea		0	0.0339847	0
Cercozoa; Thecofilosea; Thecofilosea; Thecofilosea; Thecofilosea; uncultured_eukaryote		0	0.0291297	0.127964
Cercozoa; uncultured; uncultured; uncultured; uncultured; uncultured_Eimeriidae		0	0.109237	0
Chlorophyta		0	0.392038	0
Chlorophyta		0	0	0.0156937
Chlorophyta; Chlorophyceae; Chlorophyceae; Chlorophyceae; Chlorophyceae	Chloromonas spp.	1.0684	3.39726	0.269207
Chlorophyta; Chlorophyceae; Chlorophyceae; Chlorophyceae; Chlorophyceae	Chloromonas spp.	3.76607	0.474572	0.0748467
Chlorophyta; Chlorophyceae; Chlorophyceae; Chlorophyceae; Chlorophyceae		1.45482	0	0
Chlorophyta; Chlorophyceae; Chlorophyceae; Chlorophyceae; Chlorophyceae		0.448197	0	0.0181081
Chlorophyta; Chlorophyceae; Chlorophyceae; Chlorophyceae; Chlorophyceae		0	0.0983129	0.353711
Chlorophyta; Chlorophyceae; Chlorophyceae; Chlorophyceae; Chlorophyceae		0.0133248	0.41874	0
Chlorophyta; Chlorophyceae; Chlorophyceae; Chlorophyceae; Chlorophyceae		0.334331	0	0
Chlorophyta; Chlorophyceae; Chlorophyceae; Chlorophyceae; Chlorophyceae		0.00484537	0.28887	0
Chlorophyta; Chlorophyceae; Chlorophyceae; Chlorophyceae; Chlorophyceae		0.221676	0	0
Chlorophyta; Chlorophyceae; Chlorophyceae; Chlorophyceae; Chlorophyceae		0.163531	0	0
Chlorophyta; Chlorophyceae; Chlorophyceae; Chlorophyceae; Chlorophyceae		0.0545104	0.00970992	0
Chlorophyta; Chlorophyceae; Chlorophyceae; Chlorophyceae; Chlorophyceae		0.0109021	0.0364122	0
Chlorophyta; Chlorophyceae; Chlorophyceae; Chlorophyceae; Chlorophyceae		0	0.0449084	0
Chlorophyta; Chlorophyceae; Chlorophyceae; Chlorophyceae; Chlorophyceae		0	0.0436946	0
Chlorophyta; Chlorophyceae; Chlorophyceae; Chlorophyceae; Chlorophyceae		0.0266495	0.0133511	0
Chlorophyta; Chlorophyceae; Chlorophyceae; Chlorophyceae; Chlorophyceae		0.0339176	0	0
Chlorophyta; Chlorophyceae; Chlorophyceae; Chlorophyceae; Chlorophyceae		0.0314949	0	0
Chlorophyta; Chlorophyceae; Chlorophyceae; Chlorophyceae; Chlorophyceae		0.0290722	0	0
Chlorophyta; Chlorophyceae; Chlorophyceae; Chlorophyceae; Chlorophyceae		0.0290722	0	0
Chlorophyta; Chlorophyceae; Chlorophyceae; Chlorophyceae; Chlorophyceae		0	0.027916	0
Chlorophyta; Chlorophyceae; Chlorophyceae; Chlorophyceae; Chlorophyceae		0.0169588	0	0
Chlorophyta; Chlorophyceae; Chlorophyceae; Chlorophyceae; Chlorophyceae		0	0.0157786	0
Chlorophyta; Chlorophyceae; Chlorophyceae; Chlorophyceae; Chlorophyceae		0	0.0157786	0
Chlorophyta; Chlorophyceae; Chlorophyceae; Chlorophyceae; Chlorophyceae		0.0145361	0	0
Chlorophyta; Chlorophyceae; Chlorophyceae; Chlorophyceae; Chlorophyceae; Chlamydomonas_nivalis	Chlamydomonas nivalis	0.116289	0.599587	1.56092
Chlorophyta; Chlorophyceae; Chlorophyceae; Chlorophyceae; Chlorophyceae; Chlamydomonas_nivalis		0.446986	0	0
Chlorophyta; Chlorophyceae; Chlorophyceae; Chlorophyceae; Chlorophyceae; Chlamydomonas_nivalis		0.0678352	0	0.0796755
Chlorophyta; Chlorophyceae; Chlorophyceae; Chlorophyceae; Chlorophyceae; Chlamydomonas_nivalis		0.0230155	0	0
Chlorophyta; Chlorophyceae; Chlorophyceae; Chlorophyceae; Chlorophyceae; Chlamydomonas_proboscigera		0	0.384755	0.482882
Chlorophyta; Chlorophyceae; Chlorophyceae; Chlorophyceae; Chlorophyceae; Chloromonas_platystigma		0.0436083	0	0
Chlorophyta; Chlorophyceae; Chlorophyceae; Chlorophyceae; Chlorophyceae; Ploeotila_sp.		0	0.691832	0
Chlorophyta; Chlorophyceae; Chlorophyceae; Chlorophyceae; Chlorophyceae; Ploeotila_sp.		0	0	0.0760539
Chlorophyta; Chlorophyceae; Chlorophyceae; Chlorophyceae; Chlorophyceae; Stephanosphaera_sp.		0	0.0267023	0.00482882
Chlorophyta; Chlorophyceae; Chlorophyceae; Chlorophyceae; Chlorophyceae; uncultured_alga		0.314949	0.275519	0
Chlorophyta; Chlorophyceae; Chlorophyceae; Chlorophyceae; Chlorophyceae; uncultured_alga		0	0	0.33681
Chlorophyta; Chlorophyceae; Chlorophyceae; Chlorophyceae; Chlorophyceae; uncultured_alga		0.0738919	0	0
Chlorophyta; Chlorophyceae; Chlorophyceae; Chlorophyceae; Chlorophyceae; uncultured_Chlamydomonadaceae	Chlainomonas sp.	0.259227	3.40575	0.633782
Chlorophyta; Chlorophyceae; Chlorophyceae; Chlorophyceae; Chlorophyceae; uncultured_Chlamydomonadaceae		0.637166	0.0388397	0
Chlorophyta; Chlorophyceae; Chlorophyceae; Chlorophyceae; Chlorophyceae; uncultured_Chloromonas		0.0351289	0	0
Chlorophyta; Chlorophyceae; Sphaeropleales; Sphaeropleales; Dictyococcus		0	0.060687	0
Chlorophyta; Mamiellophyceae		0.901239	0.00849618	0
Chlorophyta; Mamiellophyceae		0.323429	0.0121374	0
Chlorophyta; Mamiellophyceae		0.161109	0	0
Chlorophyta; Mamiellophyceae		0.00242269	0.133511	0
Chlorophyta; Mamiellophyceae		0.0896394	0	0
Chlorophyta; Mamiellophyceae		0.0484537	0	0
Chlorophyta; Mamiellophyceae		0.0181701	0.0194198	0
Chlorophyta; Trebouxiophyceae; Trebouxiophyceae; Trebouxiophyceae; Trebouxiophyceae		0	0	0.502197
Chlorophyta; Trebouxiophyceae; Trebouxiophyceae; Trebouxiophyceae; Trebouxiophyceae		0	0.201481	0.286107
Chlorophyta; Trebouxiophyceae; Trebouxiophyceae; Trebouxiophyceae; Trebouxiophyceae		0.0557218	0	0
Chlorophyta; Trebouxiophyceae; Trebouxiophyceae; Trebouxiophyceae; Trebouxiophyceae		0	0.027916	0
Chlorophyta; Trebouxiophyceae; Trebouxiophyceae; Trebouxiophyceae; Trebouxiophyceae; Asterochloris_erici		0.0193815	0.0060687	0
Chlorophyta; Trebouxiophyceae; Trebouxiophyceae; Trebouxiophyceae; Trebouxiophyceae; Koliella_sempervirens	Trebouxiopyceae	7.88705	10.3884	3.64697
Chlorophyta; Trebouxiophyceae; Trebouxiophyceae; Trebouxiophyceae; Trebouxiophyceae; Koliella_sempervirens		0	0.405389	0.649476
Chlorophyta; Trebouxiophyceae; Trebouxiophyceae; Trebouxiophyceae; Trebouxiophyceae; Koliella_sempervirens		0	0.112878	0
Chlorophyta; Trebouxiophyceae; Trebouxiophyceae; Trebouxiophyceae; Trebouxiophyceae; Microthamnion_kuetzingianum		0	0.474572	0
Chlorophyta; Trebouxiophyceae; Trebouxiophyceae; Trebouxiophyceae; Trebouxiophyceae; Microthamnion_kuetzingianum		0	0.24032	0
Chlorophyta; Trebouxiophyceae; Trebouxiophyceae; Trebouxiophyceae; Trebouxiophyceae; Microthamnion_kuetzingianum		0	0.114092	0.0989908
Chytridiomycota; Chytridiomycetes		0.00969074	1.89222	0.380269
Chytridiomycota; Chytridiomycetes		0	1.30234	0.107441
Chytridiomycota; Chytridiomycetes		0	0.745236	0.0869187
Chytridiomycota; Chytridiomycetes		0	0.189343	0
Chytridiomycota; Chytridiomycetes		0	0.055832	0
Chytridiomycota; Chytridiomycetes		0	0	0.041045
Chytridiomycota; Chytridiomycetes		0.0278609	0	0
Chytridiomycota; Chytridiomycetes		0	0.0218473	0
Chytridiomycota; Chytridiomycetes		0	0.0194198	0
Chytridiomycota; Chytridiomycetes; Chytridiales		0.0399743	0	0
Chytridiomycota; Chytridiomycetes; Chytridiales; Chytridiaceae; Dendrochytridium; Chytridiaceae_sp.		0	0.145649	0
Chytridiomycota; Chytridiomycetes; Chytridiales; Incertae_Sedis; Incertae_Sedis		0	0.200267	0.041045
Chytridiomycota; Chytridiomycetes; Chytridiales; Incertae_Sedis; Incertae_Sedis; uncultured_eukaryote		0.0581445	0.00121374	0
Chytridiomycota; Chytridiomycetes; Gromochytriales; Gromochytriaceae		0	0	0.0277657
Chytridiomycota; Chytridiomycetes; Gromochytriales; Gromochytriaceae; uncultured		4.0156	0.213618	0
Chytridiomycota; Chytridiomycetes; Gromochytriales; Gromochytriaceae; uncultured		0.0581445	0.639641	0.179873
Chytridiomycota; Chytridiomycetes; Gromochytriales; Gromochytriaceae; uncultured		0.276186	0	0
Chytridiomycota; Chytridiomycetes; Gromochytriales; Gromochytriaceae; uncultured		0	0.251244	0
Chytridiomycota; Chytridiomycetes; Gromochytriales; Gromochytriaceae; uncultured		0.13567	0	0
Chytridiomycota; Chytridiomycetes; Gromochytriales; Gromochytriaceae; uncultured		0.0363403	0.0400534	0
Chytridiomycota; Chytridiomycetes; Gromochytriales; Gromochytriaceae; uncultured		0	0.0752519	0
Chytridiomycota; Chytridiomycetes; Gromochytriales; Gromochytriaceae; uncultured		0.0218042	0.0473358	0
Chytridiomycota; Chytridiomycetes; Gromochytriales; Gromochytriaceae; uncultured		0	0	0.0615674
Chytridiomycota; Chytridiomycetes; Gromochytriales; Gromochytriaceae; uncultured		0.0266495	0	0
Chytridiomycota; Chytridiomycetes; Gromochytriales; Gromochytriaceae; uncultured; uncultured_Chytridiomycota		0.672295	1.8461	0
Chytridiomycota; Chytridiomycetes; Gromochytriales; Gromochytriaceae; uncultured; uncultured_Chytridiomycota		0	0	2.18745
Chytridiomycota; Chytridiomycetes; Gromochytriales; Gromochytriaceae; uncultured; uncultured_Chytridiomycota		1.51781	0.248817	0
Chytridiomycota; Chytridiomycetes; Gromochytriales; Gromochytriaceae; uncultured; uncultured_Chytridiomycota		0	0	0.312666
Chytridiomycota; Chytridiomycetes; Gromochytriales; Gromochytriaceae; uncultured; uncultured_Chytridiomycota		0	0	0.2849
Chytridiomycota; Chytridiomycetes; Gromochytriales; Gromochytriaceae; uncultured; uncultured_Chytridiomycota		0	0.285229	0
Chytridiomycota; Chytridiomycetes; Gromochytriales; Gromochytriaceae; uncultured; uncultured_Chytridiomycota		0	0	0.175045
Chytridiomycota; Chytridiomycetes; Gromochytriales; Gromochytriaceae; uncultured; uncultured_Chytridiomycota		0.147784	0	0
Chytridiomycota; Chytridiomycetes; Gromochytriales; Gromochytriaceae; uncultured; uncultured_Chytridiomycota		0.123557	0	0
Chytridiomycota; Chytridiomycetes; Gromochytriales; Gromochytriaceae; uncultured; uncultured_Chytridiomycota		0	0	0.094162
Chytridiomycota; Chytridiomycetes; Gromochytriales; Gromochytriaceae; uncultured; uncultured_Chytridiomycota		0.0726806	0.00364122	0
Chytridiomycota; Chytridiomycetes; Gromochytriales; Gromochytriaceae; uncultured; uncultured_Chytridiomycota		0	0.055832	0
Chytridiomycota; Chytridiomycetes; Gromochytriales; Gromochytriaceae; uncultured; uncultured_Chytridiomycota		0	0	0.041045
Chytridiomycota; Chytridiomycetes; Gromochytriales; Gromochytriaceae; uncultured; uncultured_Chytridiomycota		0	0	0.0289729
Chytridiomycota; Chytridiomycetes; Gromochytriales; Gromochytriaceae; uncultured; uncultured_Chytridiomycota		0.0254382	0	0
Chytridiomycota; Chytridiomycetes; Gromochytriales; Gromochytriaceae; uncultured; uncultured_Chytridiomycota		0	0	0.0205225
Chytridiomycota; Chytridiomycetes; Gromochytriales; Gromochytriaceae; uncultured; uncultured_eukaryote		0.172011	0	0
Chytridiomycota; Chytridiomycetes; Gromochytriales; Gromochytriaceae; uncultured; uncultured_eukaryote		0	0.0291297	0
Chytridiomycota; Chytridiomycetes; Lobulomycetales; Lobulomycetaceae; uncultured; uncultured_Chytridiomycota		0	0	0.0362161
Chytridiomycota; Chytridiomycetes; Lobulomycetales; Lobulomycetaceae; uncultured; uncultured_eukaryote		0.0472424	0	0
Chytridiomycota; Chytridiomycetes; Lobulomycetales; Lobulomycetaceae; uncultured; uncultured_eukaryote		0	0	0.0386305
Chytridiomycota; Chytridiomycetes; Rhizophydiales		0	0	6.07828
Chytridiomycota; Chytridiomycetes; Rhizophydiales		0.0399743	6.05777	0
Chytridiomycota; Chytridiomycetes; Rhizophydiales		0.0230155	0.0521908	0.462359
Chytridiomycota; Chytridiomycetes; Rhizophydiales		0	0.376259	0
Chytridiomycota; Chytridiomycetes; Rhizophydiales		0.0242269	0.331351	0
Chytridiomycota; Chytridiomycetes; Rhizophydiales		0.00726806	0.257313	0
Chytridiomycota; Chytridiomycetes; Rhizophydiales		0	0.150504	0
Chytridiomycota; Chytridiomycetes; Rhizophydiales		0	0	0.146072
Chytridiomycota; Chytridiomycetes; Rhizophydiales		0	0.146862	0
Chytridiomycota; Chytridiomycetes; Rhizophydiales		0	0.0679694	0
Chytridiomycota; Chytridiomycetes; Rhizophydiales		0	0.0400534	0
Chytridiomycota; Chytridiomycetes; Rhizophydiales		0	0.027916	0
Chytridiomycota; Chytridiomycetes; Rhizophydiales		0	0.0182061	0
Chytridiomycota; Chytridiomycetes; Rhizophydiales		0.0084794	0.00364122	0
Chytridiomycota; Chytridiomycetes; Rhizophydiales; Rhizophydiaceae		0.0472424	0.0145649	0
Chytridiomycota; Chytridiomycetes; Rhizophydiales; Rhizophydiaceae; Rhizophydiaceae; uncultured_Chytridiomycota		0	0	1.32068
Chytridiomycota; Chytridiomycetes; Rhizophydiales; Rhizophydiaceae; Rhizophydiaceae; uncultured_Chytridiomycota		0	0.239107	0.230576
Chytridiomycota; Chytridiomycetes; Rhizophydiales; Rhizophydiaceae; Rhizophydiaceae; uncultured_Chytridiomycota		0	0.441801	0
Chytridiomycota; Chytridiomycetes; Rhizophydiales; Rhizophydiaceae; Rhizophydiaceae; uncultured_Chytridiomycota		0.192604	0	0.0217297
Chytridiomycota; Chytridiomycetes; Rhizophydiales; Rhizophydiaceae; Rhizophydiaceae; uncultured_Chytridiomycota		0	0.0546183	0
Chytridiomycota; Chytridiomycetes; Rhizophydiales; Rhizophydiaceae; Rhizophydium		0	0	0.0881259
Chytridiomycota; Chytridiomycetes; Rhizophydiales; Rhizophydiaceae; Rhizophydium; uncultured_Rhizophydiales		0	0.11045	0
Chytridiomycota; Chytridiomycetes; Rhizophydiales; Rhizophydiaceae; Rhizophydium; uncultured_Rhizophydiales		0	0	0.100198
Chytridiomycota; Chytridiomycetes; Rhizophydiales; Rhizophydiales; Rhizophydiales; uncultured_Chytridiomycota		0.0205928	0	0
Chytridiomycota; Chytridiomycetes; Rhizophydiales; uncultured; uncultured; uncultured_eukaryote		1.6232	0	0
Chytridiomycota; Chytridiomycetes; Rhizophydiales; uncultured; uncultured; uncultured_eukaryote		0	0.0315572	0.0748467
Chytridiomycota; Chytridiomycetes; Rhizophydiales; uncultured; uncultured; uncultured_eukaryote		0	0	0.0748467
Chytridiomycota; Chytridiomycetes; Rhizophydiales; uncultured; uncultured; uncultured_eukaryote		0	0.0206336	0
Chytridiomycota; Chytridiomycetes; Rhizophydiales; uncultured; uncultured; uncultured_Rhizophydiaceae		0	0.105595	0
Chytridiomycota; Monoblepharidomycetes; Monoblepharidales; Monoblepharidales; Hyaloraphidium; Hyaloraphidium_curvatum		0.0969074	0	0
Chytridiomycota; Monoblepharidomycetes; Monoblepharidales; Monoblepharidales; Hyaloraphidium; Hyaloraphidium_curvatum		0	0.0364122	0
Chytridiomycota; Monoblepharidomycetes; Monoblepharidales; Monoblepharidales; Hyaloraphidium; Hyaloraphidium_curvatum		0.0133248	0	0
Chytridiomycota; Monoblepharidomycetes; Monoblepharidales; Monoblepharidales; Hyaloraphidium; Hyaloraphidium_curvatum		0	0.0133511	0
Chytridiomycota; Monoblepharidomycetes; Monoblepharidales; Monoblepharidales; Monoblepharidales; uncultured_eukaryote		0.0290722	0.0145649	0
Ciliophora; Intramacronucleata; Conthreep; Colpodea; Bryometopus		0	0.0254885	0
Ciliophora; Intramacronucleata; Conthreep; Oligohymenophorea		0	0.0764656	0
Ciliophora; Intramacronucleata; Conthreep; Oligohymenophorea		0.0302836	0.0339847	0
Ciliophora; Intramacronucleata; Conthreep; Oligohymenophorea; Stokesia; uncultured_ciliate		2.48204	0.938221	1.73355
Ciliophora; Intramacronucleata; Conthreep; Oligohymenophorea; Stokesia; uncultured_ciliate		1.77946	2.43233	0.0676035
Ciliophora; Intramacronucleata; Conthreep; Oligohymenophorea; Stokesia; uncultured_ciliate		0.0920621	0.281588	0.213675
Ciliophora; Intramacronucleata; Conthreep; Oligohymenophorea; Stokesia; uncultured_ciliate		0.251959	0.122588	0.0253513
Ciliophora; Intramacronucleata; Conthreep; Oligohymenophorea; Stokesia; uncultured_ciliate		0.0230155	0.0691832	0
Ciliophora; Intramacronucleata; Conthreep; Oligohymenophorea; Stokesia; uncultured_ciliate		0.038763	0	0
Ciliophora; Intramacronucleata; Conthreep; Oligohymenophorea; Stokesia; uncultured_ciliate		0	0.0218473	0
Ciliophora; Intramacronucleata; Conthreep; Phyllopharyngea		0.00726806	0.0351984	0.0253513
Ciliophora; Intramacronucleata; Conthreep; Phyllopharyngea; Cyrtophoria; uncultured_eukaryote		0	0.433305	0
Ciliophora; Intramacronucleata; Conthreep; Prostomatea		0	0.0570458	0
Ciliophora; Intramacronucleata; Conthreep; Prostomatea		0.0193815	0	0
Ciliophora; Intramacronucleata; Conthreep; Prostomatea; Cryptocaryon; uncultured_eukaryote		0	0.0594732	0.0205225
Ciliophora; Intramacronucleata; Conthreep; Prostomatea; Cryptocaryon; uncultured_eukaryote		0	0	0.0543242
Ciliophora; Intramacronucleata; Conthreep; Prostomatea; Cryptocaryon; uncultured_eukaryote		0.0109021	0.0254885	0
Ciliophora; Intramacronucleata; Conthreep; Prostomatea; Cryptocaryon; uncultured_eukaryote		0.0327063	0	0
Ciliophora; Intramacronucleata; Conthreep; Prostomatea; Cryptocaryon; uncultured_eukaryote		0	0.0145649	0
Ciliophora; Intramacronucleata; Litostomatea; Haptoria		0.572965	0.00728244	0
Ciliophora; Intramacronucleata; Litostomatea; Haptoria		0	0	0.178666
Ciliophora; Intramacronucleata; Litostomatea; Haptoria		0	0.0121374	0
Ciliophora; Intramacronucleata; Litostomatea; Haptoria; Haptoria		0.241057	15.304	0
Ciliophora; Intramacronucleata; Litostomatea; Haptoria; Haptoria		0	0	0.946448
Ciliophora; Intramacronucleata; Litostomatea; Haptoria; Haptoria		0	0.350771	0
Ciliophora; Intramacronucleata; Litostomatea; Haptoria; Haptoria		0.191392	0.00849618	0
Ciliophora; Intramacronucleata; Litostomatea; Haptoria; Haptoria		0.0496651	0.135939	0
Ciliophora; Intramacronucleata; Litostomatea; Haptoria; Haptoria		0	0.104382	0
Ciliophora; Intramacronucleata; Litostomatea; Haptoria; Haptoria		0	0.0995266	0
Ciliophora; Intramacronucleata; Litostomatea; Haptoria; Haptoria		0	0.0570458	0
Ciliophora; Intramacronucleata; Litostomatea; Haptoria; Haptoria		0.0484537	0	0
Ciliophora; Intramacronucleata; Litostomatea; Haptoria; Haptoria		0	0.0267023	0
Ciliophora; Intramacronucleata; Litostomatea; Haptoria; Haptoria		0	0.0218473	0
Ciliophora; Intramacronucleata; Litostomatea; Haptoria; Haptoria		0	0.0206336	0
Ciliophora; Intramacronucleata; Litostomatea; Haptoria; Haptoria		0	0.0182061	0
Ciliophora; Intramacronucleata; Litostomatea; Haptoria; Haptoria		0	0.0121374	0
Ciliophora; Intramacronucleata; Spirotrichea		1.64743	0.0303435	0
Ciliophora; Intramacronucleata; Spirotrichea		0.0193815	0	0
Ciliophora; Intramacronucleata; Spirotrichea; Hypotrichia		2.28702	0.350771	0.267999
Ciliophora; Intramacronucleata; Spirotrichea; Hypotrichia		0	0.088603	0
Ciliophora; Intramacronucleata; Spirotrichea; Hypotrichia; Hypotrichia		0.891548	0.233038	0
Ciliophora; Intramacronucleata; Spirotrichea; Hypotrichia; Hypotrichia; uncultured_alveolate		0	0	0.0181081
Ciliophora; Intramacronucleata; Spirotrichea; Hypotrichia; uncultured; uncultured_Oxytrichidae		0.115078	0.144435	0
Cryptomycota; Incertae_Sedis; Incertae_Sedis; Incertae_Sedis; Rozella		0	0	0.0144865
Cryptomycota; LKM11; LKM11; LKM11; LKM11		0	0.0958854	0
Diatomea; Bacillariophyceae; Bacillariophyceae; Bacillariophyceae		0	0.0764656	0
Diatomea; Bacillariophyceae; Bacillariophyceae; Bacillariophyceae		0	0.0291297	0
Dinoflagellata; Dinophyceae; Gymnodiniphycidae		0	0	0.0374233
Dinoflagellata; Dinophyceae; Gymnodiniphycidae; Suessiaceae; Biecheleria; Woloszynskia_pascheri		0	0	0.21609
Nucleariidae_and_Fonticula_group; Nucleariidae_and_Fonticula_group; Nucleariidae_and_Fonticula_group; Nucleariidae; Nuclearia; metagenome		0	0.0169924	0
Ochrophyta; Chrysophyceae	Hydrurus sp.	33.7044	2.06214	0
Ochrophyta; Chrysophyceae		0.187758	0.0291297	0
Ochrophyta; Chrysophyceae; Chromulinales; Chromulinales; Spumella; metagenome		0	0.0157786	0
Ochrophyta; Chrysophyceae; Chrysophyceae; Chrysophyceae; Chrysophyceae; uncultured_Hydrurus		0	0.0194198	0
Ochrophyta; Xanthophyceae; Xanthophyceae; Xanthophyceae; Xanthophyceae		0	0.0376259	0.0169009
Ochrophyta; Xanthophyceae; Xanthophyceae; Xanthophyceae; Xanthophyceae		0	0.0267023	0
Ochrophyta; Xanthophyceae; Xanthophyceae; Xanthophyceae; Xanthophyceae; uncultured_stramenopile		0.00121134	0.674839	0
Ochrophyta; Xanthophyceae; Xanthophyceae; Xanthophyceae; Xanthophyceae; uncultured_stramenopile		0	0	0.0832971
Ochrophyta; Xanthophyceae; Xanthophyceae; Xanthophyceae; Xanthophyceae; uncultured_stramenopile		0	0.060687	0
Ochrophyta; Xanthophyceae; Xanthophyceae; Xanthophyceae; Xanthophyceae; uncultured_stramenopile		0	0.0594732	0
Ochrophyta; Xanthophyceae; Xanthophyceae; Xanthophyceae; Xanthophyceae; uncultured_stramenopile		0	0.0400534	0
Ochrophyta; Xanthophyceae; Xanthophyceae; Xanthophyceae; Xanthophyceae; uncultured_stramenopile		0	0.032771	0
Ochrophyta; Xanthophyceae; Xanthophyceae; Xanthophyceae; Xanthophyceae; uncultured_stramenopile		0	0.0254885	0
Ochrophyta; Xanthophyceae; Xanthophyceae; Xanthophyceae; Xanthophyceae; uncultured_stramenopile		0	0.0182061	0
Peronosporomycetes; Peronosporomycetes; Peronosporomycetes; Peronosporomycetes		0.393686	0	0
Peronosporomycetes; Peronosporomycetes; Peronosporomycetes; Peronosporomycetes		0	0	0.0989908
Phragmoplastophyta; Embryophyta; Embryophyta; Embryophyta; Embryophyta		0.00363403	0.0145649	0
Phragmoplastophyta; Zygnematophyceae; Zygnematophyceae; Zygnematophyceae; Zygnematophyceae		0	0.84719	0
Phragmoplastophyta; Zygnematophyceae; Zygnematophyceae; Zygnematophyceae; Zygnematophyceae		0	0.669984	0
Phragmoplastophyta; Zygnematophyceae; Zygnematophyceae; Zygnematophyceae; Zygnematophyceae		0	0.398107	0
Phragmoplastophyta; Zygnematophyceae; Zygnematophyceae; Zygnematophyceae; Zygnematophyceae; Ancylonema_nordenskioeldii	Ancylonema nordenskioeldii	0	0	37.4994
Phragmoplastophyta; Zygnematophyceae; Zygnematophyceae; Zygnematophyceae; Zygnematophyceae; Ancylonema_nordenskioeldii	Ancylonema nordenskioeldii	0.0109021	1.59243	11.3115
Phragmoplastophyta; Zygnematophyceae; Zygnematophyceae; Zygnematophyceae; Zygnematophyceae; Ancylonema_nordenskioeldii	Mesotaenium berggrenii var. alaskana	0	2.55371	6.48993
Phragmoplastophyta; Zygnematophyceae; Zygnematophyceae; Zygnematophyceae; Zygnematophyceae; Ancylonema_nordenskioeldii		0	0	0.253513
Phragmoplastophyta; Zygnematophyceae; Zygnematophyceae; Zygnematophyceae; Zygnematophyceae; Ancylonema_nordenskioeldii		0	0.0267023	0
Phragmoplastophyta; Zygnematophyceae; Zygnematophyceae; Zygnematophyceae; Zygnematophyceae; Ancylonema_nordenskioeldii		0	0.0157786	0
Phragmoplastophyta; Zygnematophyceae; Zygnematophyceae; Zygnematophyceae; Zygnematophyceae; Cylindrocystis_sp.		0	0.152931	0
Protalveolata; Colpodellida; Colpodellida; Colpodellida; Colpodella		0.046031	0	0.00482882
Rotifera; Bdelloidea		1.90544	0	0
Rotifera; Bdelloidea; Adinetida; Adinetida; Adinetida		0.358558	0	0
Rotifera; Monogononta; Ploimida; Ploimida; Ploimida; Encentrum_astridae		0.0205928	0	0
SAR; Labyrinthulomycetes; Labyrinthulomycetes; Labyrinthulomycetes; Sorodiplophrys; metagenome		0	0.0169924	0
SAR; Labyrinthulomycetes; Labyrinthulomycetes; Labyrinthulomycetes; Sorodiplophrys; uncultured_freshwater		0	0.0291297	0.0313873
